# Supplementary material for: Genotyping of Two Mediterranean Trout Populations in Central-Southern Italy for Conservation Purposes Using a Rainbow-Trout-Derived SNP Array
Source: Animals (Basel). 2021 Jun 17;11(6):1803. doi: 10.3390/ani11061803 (PMC8233821; doi:10.3390/ani11061803)
Supplement: Supplementary file 1 [file animals-11-01803-s001.zip]

Archive with 1 entries (1 files):
- animals-1252848-supplementary.pdf
